# Supplementary material for: ﻿Replacement names for junior homonyms in ants (Hymenoptera, Formicidae)
Source: Zookeys. 2025 Oct 16;1256:81–113. doi: 10.3897/zookeys.1256.162607 (PMC12550506; doi:10.3897/zookeys.1256.162607)
Supplement: XML Treatment for Estevia [file zookeys.1256.162607-treatment1.xml]

<!DOCTYPE tp:taxon-treatment
  PUBLIC "-//TaxonX//DTD Taxonomic Treatment Publishing DTD v0 20100105//EN" "tax-treatment-NSO.dtd">
<tp:taxon-treatment xmlns:tp="http://www.plazi.org/taxpub"><tp:treatment-meta><kwd-group><label>Taxon classification</label><kwd>
                <named-content content-type="kingdom">Animalia</named-content>
              </kwd><kwd>
                <named-content content-type="order">Hymenoptera</named-content>
              </kwd><kwd>
                <named-content content-type="family">Formicidae</named-content>
              </kwd></kwd-group><mixed-citation publication-type="journal"><person-group><name><surname>Fisher</surname><given-names>Brian L.</given-names></name></person-group><article-title>﻿Replacement names for junior homonyms in ants (<tp:taxon-name><tp:taxon-name-part taxon-name-part-type="order">Hymenoptera</tp:taxon-name-part></tp:taxon-name>, <tp:taxon-name><tp:taxon-name-part taxon-name-part-type="family">Formicidae</tp:taxon-name-part></tp:taxon-name>)</article-title><source>Zookeys</source><day>16</day><month>10</month><year>2025</year><volume>1256</volume><fpage>81</fpage><lpage>113</lpage><pub-id pub-id-type="doi">10.3897/zookeys.1256.162607</pub-id></mixed-citation></tp:treatment-meta><tp:nomenclature><label>﻿</label><tp:taxon-name><object-id xmlns:xlink="http://www.w3.org/1999/xlink" content-type="arpha" xlink:type="simple">9509854B-8623-5897-8CEC-6EE17610592F</object-id>
              <tp:taxon-name-part taxon-name-part-type="genus" reg="Estevia">Estevia</tp:taxon-name-part>
            </tp:taxon-name><tp:taxon-authority>Fisher</tp:taxon-authority><tp:taxon-status xmlns:xlink="http://www.w3.org/1999/xlink" xlink:type="simple">nom. nov.</tp:taxon-status><tp:nomenclature-citation-list><tp:nomenclature-citation><tp:taxon-name>
                  <tp:taxon-name-part taxon-name-part-type="status">†</tp:taxon-name-part>
                  <tp:taxon-name-part taxon-name-part-type="genus" reg="Wilsonia">Wilsonia</tp:taxon-name-part>
                </tp:taxon-name><comment> Hong, 2002: 608 (<tp:taxon-name><tp:taxon-name-part taxon-name-part-type="class">Insecta</tp:taxon-name-part></tp:taxon-name>, <tp:taxon-name><tp:taxon-name-part taxon-name-part-type="order">Hymenoptera</tp:taxon-name-part></tp:taxon-name>). Preoccupied by <tp:taxon-name><tp:taxon-name-part taxon-name-part-type="genus" reg="Wilsonia">Wilsonia</tp:taxon-name-part></tp:taxon-name> Bonaparte, 1838: 23 (<tp:taxon-name><tp:taxon-name-part taxon-name-part-type="class">Aves</tp:taxon-name-part></tp:taxon-name>). </comment></tp:nomenclature-citation></tp:nomenclature-citation-list></tp:nomenclature><tp:treatment-sec sec-type="type species" id="SECID0ECQAG"><title>Type species.</title><p>†<italic><tp:taxon-name><tp:taxon-name-part taxon-name-part-type="genus" reg="Wilsonia">Wilsonia</tp:taxon-name-part> <tp:taxon-name-part taxon-name-part-type="species" reg="megagastrosa">megagastrosa</tp:taxon-name-part></tp:taxon-name></italic> Hong, 2002: 608, by original designation.</p></tp:treatment-sec><tp:treatment-sec sec-type="etymology" id="SECID0ETQAG"><title>Etymology.</title><p>The genus name is proposed in honor of Flávia Esteves, a Brazilian myrmecologist and taxonomist, recognized for her significant contributions to the study of ant morphology, diversity, and systematics. Gender: feminine.</p></tp:treatment-sec></tp:taxon-treatment>
