# Supplementary material for: ﻿Replacement names for junior homonyms in ants (Hymenoptera, Formicidae)
Source: Zookeys. 2025 Oct 16;1256:81–113. doi: 10.3897/zookeys.1256.162607 (PMC12550506; doi:10.3897/zookeys.1256.162607)
Supplement: XML Treatment for Camponotus robecchii clyne [file zookeys.1256.162607-treatment7.xml]

<!DOCTYPE tp:taxon-treatment
  PUBLIC "-//TaxonX//DTD Taxonomic Treatment Publishing DTD v0 20100105//EN" "tax-treatment-NSO.dtd">
<tp:taxon-treatment xmlns:tp="http://www.plazi.org/taxpub"><tp:treatment-meta><kwd-group><label>Taxon classification</label><kwd>
                <named-content content-type="kingdom">Animalia</named-content>
              </kwd><kwd>
                <named-content content-type="order">Hymenoptera</named-content>
              </kwd><kwd>
                <named-content content-type="family">Formicidae</named-content>
              </kwd></kwd-group><mixed-citation publication-type="journal"><person-group><name><surname>Fisher</surname><given-names>Brian L.</given-names></name></person-group><article-title>﻿Replacement names for junior homonyms in ants (<tp:taxon-name><tp:taxon-name-part taxon-name-part-type="order">Hymenoptera</tp:taxon-name-part></tp:taxon-name>, <tp:taxon-name><tp:taxon-name-part taxon-name-part-type="family">Formicidae</tp:taxon-name-part></tp:taxon-name>)</article-title><source>Zookeys</source><day>16</day><month>10</month><year>2025</year><volume>1256</volume><fpage>81</fpage><lpage>113</lpage><pub-id pub-id-type="doi">10.3897/zookeys.1256.162607</pub-id></mixed-citation></tp:treatment-meta><tp:nomenclature><label>﻿B5.</label><tp:taxon-name><object-id xmlns:xlink="http://www.w3.org/1999/xlink" content-type="arpha" xlink:type="simple">CB433489-3D2B-51D9-A644-4FA6E7827A75</object-id>
              <tp:taxon-name-part taxon-name-part-type="genus" reg="Camponotus">Camponotus</tp:taxon-name-part>
              <tp:taxon-name-part taxon-name-part-type="species" reg="robecchii">robecchii</tp:taxon-name-part>
              <tp:taxon-name-part taxon-name-part-type="subspecies" reg="clyne">clyne</tp:taxon-name-part>
            </tp:taxon-name><tp:taxon-authority>Fisher</tp:taxon-authority><tp:taxon-status xmlns:xlink="http://www.w3.org/1999/xlink" xlink:type="simple">nom. nov.</tp:taxon-status></tp:nomenclature><tp:treatment-sec sec-type="notes" id="SECID0EMCBG"><title>Note.</title><p>Replacement name for <tp:taxon-name><tp:taxon-name-part taxon-name-part-type="genus" reg="Camponotus">Camponotus</tp:taxon-name-part> (<tp:taxon-name-part taxon-name-part-type="subgenus" reg="Myrmotrema">Myrmotrema</tp:taxon-name-part>) <tp:taxon-name-part taxon-name-part-type="species" reg="troglodytes">troglodytes</tp:taxon-name-part> <tp:taxon-name-part taxon-name-part-type="infraspecific-rank">var.</tp:taxon-name-part> <tp:taxon-name-part taxon-name-part-type="variety" reg="dispar">dispar</tp:taxon-name-part></tp:taxon-name> Stitz, 1923: 165 (current combination <italic><tp:taxon-name><tp:taxon-name-part taxon-name-part-type="genus" reg="Camponotus">Camponotus</tp:taxon-name-part> <tp:taxon-name-part taxon-name-part-type="species" reg="robecchii">robecchii</tp:taxon-name-part> <tp:taxon-name-part taxon-name-part-type="subspecies" reg="dispar">dispar</tp:taxon-name-part></tp:taxon-name></italic>), junior primary homonym of <tp:taxon-name><tp:taxon-name-part taxon-name-part-type="genus" reg="Camponotus">Camponotus</tp:taxon-name-part> <tp:taxon-name-part taxon-name-part-type="species" reg="siemsseni">siemsseni</tp:taxon-name-part> <tp:taxon-name-part taxon-name-part-type="infraspecific-rank">var.</tp:taxon-name-part> <tp:taxon-name-part taxon-name-part-type="variety" reg="dispar">dispar</tp:taxon-name-part></tp:taxon-name> Forel, 1902b: 287.</p></tp:treatment-sec><tp:treatment-sec sec-type="type locality" id="SECID0EHEBG"><title>Type locality.</title><p>Namibia (“German Southwest Africa”): Kuibis.</p></tp:treatment-sec><tp:treatment-sec sec-type="type material" id="SECID0EMEBG"><title>Type material.</title><p>Syntype workers.</p></tp:treatment-sec><tp:treatment-sec sec-type="Type depository" id="SECID0EREBG"><title>Type depository.</title><p><named-content xmlns:xlink="http://www.w3.org/1999/xlink" content-type="dwc:institutional_code" xlink:title="Museum für Naturkunde an der Humboldt-Universität zu Berlin (Zoologisches Museum)" xlink:href="http://grbio.org/institution/humboldt-universit%C3%A4t-zu-berlin" xlink:type="simple">MNHU</named-content>.</p></tp:treatment-sec><tp:treatment-sec sec-type="etymology" id="SECID0E2EBG"><title>Etymology.</title><p>Arbitrary combination of letters, treated as a noun in apposition.</p></tp:treatment-sec></tp:taxon-treatment>
