# Supplementary material for: ﻿Replacement names for junior homonyms in ants (Hymenoptera, Formicidae)
Source: Zookeys. 2025 Oct 16;1256:81–113. doi: 10.3897/zookeys.1256.162607 (PMC12550506; doi:10.3897/zookeys.1256.162607)
Supplement: XML Treatment for Tetramorium fenix [file zookeys.1256.162607-treatment39.xml]

<!DOCTYPE tp:taxon-treatment
  PUBLIC "-//TaxonX//DTD Taxonomic Treatment Publishing DTD v0 20100105//EN" "tax-treatment-NSO.dtd">
<tp:taxon-treatment xmlns:tp="http://www.plazi.org/taxpub"><tp:treatment-meta><kwd-group><label>Taxon classification</label><kwd>
                <named-content content-type="kingdom">Animalia</named-content>
              </kwd><kwd>
                <named-content content-type="order">Hymenoptera</named-content>
              </kwd><kwd>
                <named-content content-type="family">Formicidae</named-content>
              </kwd></kwd-group><mixed-citation publication-type="journal"><person-group><name><surname>Fisher</surname><given-names>Brian L.</given-names></name></person-group><article-title>﻿Replacement names for junior homonyms in ants (<tp:taxon-name><tp:taxon-name-part taxon-name-part-type="order">Hymenoptera</tp:taxon-name-part></tp:taxon-name>, <tp:taxon-name><tp:taxon-name-part taxon-name-part-type="family">Formicidae</tp:taxon-name-part></tp:taxon-name>)</article-title><source>Zookeys</source><day>16</day><month>10</month><year>2025</year><volume>1256</volume><fpage>81</fpage><lpage>113</lpage><pub-id pub-id-type="doi">10.3897/zookeys.1256.162607</pub-id></mixed-citation></tp:treatment-meta><tp:nomenclature><label>﻿D14.</label><tp:taxon-name><object-id xmlns:xlink="http://www.w3.org/1999/xlink" content-type="arpha" xlink:type="simple">D715584C-B452-5DB4-BDC0-4AF12C400E87</object-id>
              <tp:taxon-name-part taxon-name-part-type="genus" reg="Tetramorium">Tetramorium</tp:taxon-name-part>
              <tp:taxon-name-part taxon-name-part-type="species" reg="fenix">fenix</tp:taxon-name-part>
            </tp:taxon-name><tp:taxon-authority>Fisher</tp:taxon-authority><tp:taxon-status xmlns:xlink="http://www.w3.org/1999/xlink" xlink:type="simple">nom. nov.</tp:taxon-status></tp:nomenclature><tp:treatment-sec sec-type="notes" id="SECID0EENDI"><title>Note.</title><p>Replacement name for <italic><tp:taxon-name><tp:taxon-name-part taxon-name-part-type="genus" reg="Tetramorium">Tetramorium</tp:taxon-name-part> <tp:taxon-name-part taxon-name-part-type="species" reg="intermedium">intermedium</tp:taxon-name-part></tp:taxon-name></italic><xref ref-type="bibr" rid="B80">Hita Garcia et al., 2010</xref>: 48, junior secondary homonym of <tp:taxon-name><tp:taxon-name-part taxon-name-part-type="genus" reg="Rhoptromyrmex">Rhoptromyrmex</tp:taxon-name-part> <tp:taxon-name-part taxon-name-part-type="species" reg="rothneyi">rothneyi</tp:taxon-name-part> <tp:taxon-name-part taxon-name-part-type="infraspecific-rank">var.</tp:taxon-name-part> <tp:taxon-name-part taxon-name-part-type="variety" reg="intermedia">intermedia</tp:taxon-name-part></tp:taxon-name> Forel, 1913b: 80 (current combination <italic><tp:taxon-name><tp:taxon-name-part taxon-name-part-type="genus" reg="Tetramorium">Tetramorium</tp:taxon-name-part> <tp:taxon-name-part taxon-name-part-type="species" reg="rothneyi">rothneyi</tp:taxon-name-part> <tp:taxon-name-part taxon-name-part-type="subspecies" reg="intermedium">intermedium</tp:taxon-name-part></tp:taxon-name></italic>), junior synonym of <italic><tp:taxon-name><tp:taxon-name-part taxon-name-part-type="genus" reg="Tetramorium">Tetramorium</tp:taxon-name-part> <tp:taxon-name-part taxon-name-part-type="species" reg="wroughtonii">wroughtonii</tp:taxon-name-part></tp:taxon-name></italic> (Forel, 1902a: 231).</p></tp:treatment-sec><tp:treatment-sec sec-type="type locality" id="SECID0EEPDI"><title>Type locality.</title><p>Ghana: Aiyeola Forest Reserve, Kade.</p></tp:treatment-sec><tp:treatment-sec sec-type="type material" id="SECID0EJPDI"><title>Type material.</title><p>Holotype worker.</p></tp:treatment-sec><tp:treatment-sec sec-type="Type depository" id="SECID0EOPDI"><title>Type depository.</title><p><named-content xmlns:xlink="http://www.w3.org/1999/xlink" content-type="dwc:institutional_code" xlink:title="British Museum of Natural History" xlink:href="http://grbio.org/institution/natural-history-museum-london" xlink:type="simple">NHMUK</named-content>.</p></tp:treatment-sec><tp:treatment-sec sec-type="etymology" id="SECID0EYPDI"><title>Etymology.</title><p>Arbitrary combination of letters, treated as a noun in apposition.</p></tp:treatment-sec><ref-list><ref id="B80"><mixed-citation xmlns:xlink="http://www.w3.org/1999/xlink" xlink:type="simple"><person-group><name name-style="western"><surname>Hita Garcia</surname><given-names>F</given-names></name><name name-style="western"><surname>Fischer</surname><given-names>G</given-names></name><name name-style="western"><surname>Peters</surname><given-names>MK</given-names></name></person-group> (<year>2010</year>) <article-title>Taxonomy of the <italic><tp:taxon-name><tp:taxon-name-part taxon-name-part-type="genus">Tetramorium</tp:taxon-name-part> <tp:taxon-name-part taxon-name-part-type="species">weitzeckeri</tp:taxon-name-part></tp:taxon-name></italic> species group (<tp:taxon-name><tp:taxon-name-part taxon-name-part-type="order">Hymenoptera</tp:taxon-name-part></tp:taxon-name>: <tp:taxon-name><tp:taxon-name-part taxon-name-part-type="family">Formicidae</tp:taxon-name-part></tp:taxon-name>) in the Afrotropical zoogeographical region.</article-title><source>Zootaxa</source><volume>2704</volume>(<issue>1</issue>): <fpage>1</fpage>–<lpage>90</lpage>. <ext-link xlink:href="10.11646/zootaxa.2704.1.1" ext-link-type="doi" xlink:type="simple">https://doi.org/10.11646/zootaxa.2704.1.1</ext-link></mixed-citation></ref></ref-list></tp:taxon-treatment>
